# Supplementary material for: Dual-Functional Cross-Meandering Resonator for Power Frequency Electromagnetic Shielding and Wireless Sensing Communication
Source: Sensors (Basel). 2024 Aug 29;24(17):5615. doi: 10.3390/s24175615 (PMC11398102; doi:10.3390/s24175615)
Supplement: Supplementary file 1 [file sensors-24-05615-s001.zip]

Archive with 1 entries (1 files):
- sensors-3088006-supplementary.pdf
